# Supplementary material for: Protective Effects of Cord Blood Serum (CBS) on Retinal Pigment Epithelium (ARPE-19) and Retinal Photoreceptor-like (661W) Cell Line Viability Under In Vitro Oxidative Stress
Source: Biomolecules. 2026 Jan 12;16(1):131. doi: 10.3390/biom16010131 (PMC12838533; doi:10.3390/biom16010131)
Supplement: Supplementary file 1 [file biomolecules-16-00131-s001.zip]

Archive with 1 entries (1 files):
- biomolecules-3897086-supplementary.pdf
